# Supplementary material for: RNA Tailing by Nucleotidyltransferases in Plants: Mechanisms, Functions, and Biological Significance
Source: Plants (Basel). 2026 Mar 17;15(6):925. doi: 10.3390/plants15060925 (PMC13030794; doi:10.3390/plants15060925)
Supplement: Supplementary file 1 [file plants-15-00925-s001.zip]

Archive with 1 entries (1 files):
- plants-4150791-supplementary.xlsx
