# Supplementary material for: RNA Tailing by Nucleotidyltransferases in Plants: Mechanisms, Functions, and Biological Significance
Source: Plants (Basel). 2026 Mar 17;15(6):925. doi: 10.3390/plants15060925 (PMC13030794; doi:10.3390/plants15060925)
Supplement: Supplementary file 1 [file plants-15-00925-s001.zip › plants-4150791-supplementary.xlsx]

## Sheet: Table S1
	Table S1. NTP family members of Arabidopsis, rice, maize, soybean and wheat including gene name, gene ID and protein sequence.
Species	Gene name	Gene ID	Protein sequence
Arabidopsis	AtHESO1	At2g39740	MSRNPFLDPTLQEILQVIKPTRADRDTRITVIDQLRDVLQSVECLRGATVQPFGSFVSNLFTRWGDLDISVDLFSGSSILFTGKKQKQTLLGHLLRALRASGLWYKLQFVIHARVPILKVVSGHQRISCDISIDNLDGLLKSRFLFWISEIDGRFRDLVLLVKEWAKAHNINDSKTGTFNSYSLSLLVIFHFQTCVPAILPPLRVIYPKSAVDDLTGVRKTAEESIAQVTAANIARFKSERAKSVNRSSLSELLVSFFAKFSDINVKAQEFGVCPFTGRWETISSNTTWLPKTYSLFVEDPFEQPVNAARSVSRRNLDRIAQVFQITSRRLVSECNRNSIIGILTGQHIQESLYRTISLPSQHHANGMHNVRNLHGQARPQNQQMQQNWSQSYNTPNPP…
	AtNTP2	At2g40520	MADHKGKVPVSLSASSSSLSLSPKTTPIEAEVWLIAEARAQEILCAIQPNYLAERSRNKIISNLQTLLWERLGIEVYLFGSMPLKTYLPDGDIDLTVLTHHASEEDCARAVCCVLEAEMGNSDLQVTGVQYVQAKVKVIKCSIRDVAFDISFNQLAGLGALCFLEQVDKAFGRDHLFKKSIILVKAWCFYESRILGANSGLISTYALAILVLNIVNMSYSSLSGPLAVLYKFINYYGSFDWKNYCVTVTGPVPISSLPDITETGNHEVFLDEKFFRECMELYSGETGVVEASRKYFPVKYYNILDPLKHSNNLGRSVTKGNMVRLRNCFMLGVQKLRDVLTLPGENVGWKLEKFFNVSLERNGKGQRQDVEEPVVAFGTGAADYSQLKGDFDRYRNNLI…
	AtURT1	At2g45620	MADGGAEPPAPPSSINAGEFLLSILHGSPSPSSQGPQHHQSFALDPAIAAIGPTVNNPFPPSNWQSNGHRPSNHNPPSWPLAFSPPHNLSPNFLGFPQFPPSPFTTNQFDGNQRVSPEDAYRLGFPGTTNPAIQSMVQQQQQQQLPPPQSETRKLVFGSFSGDATQSLNGLHNGNLKYDSNQHEQLMRHPQSTLSNSNMDPNLSHHRNHDLHEQRGGHSGRGNWGHIGNNGRGLKSTPPPPPPGFSSNQRGWDMSLGSKDDDRGMGRNHDQAMGEHSKVWNQSVDFSAEANRLRGLSIQNESKFNLSQQIDHPGPPKGASLHSVSAADAADSFSMLNKEARRGGERREELGQLSKAKREGNANSDEIEDFGEDIVKSLLLEDETGEKDANDGKKDSKTS…
	AtNTP4	At3g45750	MGSRGNVAEDKNVSSKVIRKKVNNTVSIALKRYKIDSYILLDLDKVLNDVYCSFRPVSADYNTRKELVKNLNTMALDIYGKSEESSPVLEAYGSFVMDMYSSQSDLDVSINFGNGTSEIPREKKLEILKRFAKKLRSLQGEGQVKNVESIFSAKVPIVKFSDQGTGVECDLSVENKDGILNSQIVRIISQIDGRFQKLCLLVKHWAKAHEVNSALHRTLNSVSITLLVALHLQTQNPPILPPFSMLLKDGMDPPNVEKRAQKFLNWGQRNQESLGRLFATFFIKLQSVEFLWRQGLCVSVLNGLWISKKWKKVGVGSISVEDFTNISQNVARRVNGAGAKKIYSSINRTVEDIFEFLNDKVAGTDLRHRLFGKGSVVQIPPVAPLNGKTAGIHKVSGQQ…
	AtNTP5	At3g45760	MDFRKNQAGEKNVSSKGIQKKVKNTMSIASKRYNIDSYILLDLDKVLDDAYSSFRPVSADYNTRKELVKNLNAMAIDIFGKSEESSPVLEAYGSFAMNTFSSQKDLDVSINFSSGTSEFYREKKLEILTRFATKLRSLEGQGFVRNVVPILSARVPIVRFCDQGTGIECDLTVESKDGILTSQIIRIISQIDDRFQKLCLLIKHWARAHGVNNASHNTLNSISITMLVAHHLQTQSPPILPPFSTLFKDGIDPPIVEKRTQKFLNWGQRNQESLGRLFATFFIKVEDFTDVARNFARVFSDYGAEKIYSSINRTVDDILEFLNGKVAGEHLTQKLFSQQTVVEPIPPVSPQQPHKKRVCLEKGYRAVGGISHGREETHETSRGKRKRSGGNWGCRFSGG…
	AtNTP6	At3g51620	MAADLDDLEEESSSSLSPPLLPPPRSPLNQPELWMRVEEATREIIEQVHPTLVSEDRRRDVILYVQKLIRMTLGCEVHSFGSVPLKTYLPDGDIDLTAFGGLYHEEELAAKVFAVLEREEHNLSSQFVVKDVQLIRAEVKLVKCLVQNIVVDISFNQIGGICTLCFLEKIDHLIGKDHLFKRSIILIKAWCYYESRILGAFHGLISTYALETLVLYIFHLFHSSLNGPLAVLYKFLDYFSKFDWDSYCISLNGPVCLSSLPDIVVETPENGGEDLLLTSEFLKECLEMYSVPSRGFETNPRGFQSKHLNIVDPLKETNNLGRSVSKGNFYRIRSAFTYGARKLGQLFLQSDEAISSELRKFFSNMLLRHGSGQRPDVHDAIPFLRYNRYNAILPASNHF…
	AtNTP7	At3g56320	MGEIQERLSVSSSSSSSSSSLSLSTALPKGDSLPIDADSWMIAEERAHEILCTIQPALVSDRSRNEIIDYVRTLIMSHEGIEVFSFGSVPLKTYLPDGDIDLTVLTKQNMDDDFYGQLCSRLQNEERESEFHATDVQFIPAQVKVIKCNIRNIAVDISFNQTAGLCALCFLEQVDQLFGRDHLFKRSIILVKAWCYYESRILGANTGLISTYALAVLVLYIINLFHSSLSGPLAVLYKFLDYYGSFDWNNYCISVNGPVPISSLPELTAASPENGHELLLDEKFLRNCVELYSAPTKAVDSNGLEFPIKHLNIVDPLKYSNNLGKSVTQGNVQRIRHAFTLGARKLRDVLSLPGDTMGWRLEKFFRNSLERNGKGQRQDVNDPVTAFGTGRSELSELSG…
	AtNTP8	At3g61690	MGEHESWAASPPSPSGLHPNGLLPGKAASVTRPLDAERWAKAEDRTAKLIACIQPNPPSEDRRNAVASYVRRLIMECFPQVQIFMFGSVPLKTYLPDGDIDLTAFSANQNLKDSWANLVRDMLEKEEKNENAEFHVKEVQYIQAEVKIIKCLVENIVVDISFNQIGGLCTLCFLEEVDHYINQNHLFKRSIILIKAWCYYESRILGAHHGLISTYALETLVLYIFYLFNNSFSGPLEVLYRFLEFFSKFDWQNFCLSLWGPVPVSSLPDVTAEPPRRDVGELRVSEAFYRACSRVYAVNIAPQEIQGQPFVSKHFNVIDPLRENNNLGRSVSKGNFFRIRSAFTLGAKKLTRLLECPKENLIHEVNQFFMNTWERHGSGRRPDAPGNDLWLSRLGDPEP…
	AtNTP9	At4g00060	MENRHLPSKFFSSASSMAQNQLIDSLTSHISLYHSHSSSSSMANTIPNPRSAILRWFSSLSVHQRLSHLTVVDPKFVQILLQMLGYIRTKGPCSFIILPDLPSSSDLPSLCFKKSRGLISRVSESNESERFVFDSTRLFGSGEGERAQDCSCSVNSLDSVVMAEEFLTNVDRFVETMDVLSDGAFLRGEESDLGSNWVELEWLKAKGYYSMEAFVANRLEVSMRLAWLNTNSGKRRGIKLKEKLNAAAAAANSYWRKKACVDWWQNLDAATHKKIWTCLFGKSAKSVIYEILREANQAQQGEMWLFNFASARKGRTDTSAVSFCDMILEPNSVPRKPITVASNLSGLYVLQEFASLLILCQNGLVPVHSVFFSSMGTITTLVDCILRKLRGFLMVISID…
	AtNTP10	At5g53770	MEDSDAKTEAPAFVYDTLPPLSFSDSNQSPPPTHEESHQYSVFRKEISDFPDDTTPVESATVDFFSLDVEGETTENGVEPVTPVVVASKKKSKKRKKDEEPRLESNWFSENSFSKIPMLQLHKEIVDFCDFLLPTQAEKAERDAAVESVSSVIKYIWPSCKVEVFGSYKTGLYLPTSDIDVVILESGLTNPQLGLRALSRALSQRGIAKNLLVIAKARVPIIKFVEKKSNIAFDLSFDMENGPKAAEFIQDAVSKLPPLRPLCLILKVFLQQRELNEVYSGGIGSYALLAMLIAFLKYLKDGRSAPEHNLGVLLVKFFDFYGRKLNTADVGISCKMGGSFFSKYNKGFLNRARPSLISIEDPQTPENDIGKSSFNYFQIRSAFAMALSTLTNTKAILSL…
Rice	OsNTP1	Os01g44350	MADQATALVLSFGSYHLGVHSRGSDIDVLVVGPSYVDRDFFGALAAALAETAAVAELQPPARARRARASDQDEVPRRAGGPRVRWRVGRRPRWTRAARASGTYGRRDAAGKGERHGQDSAGGAPAMDLRSPLPPRRRPPVLLSRRSPPHPSHAMPREKSERERDEEGREEGKRELTWMSDMWGPRGSHADSAATSDKIGSKPPKDLK
	OsNTP2	Os01g48210	MARKARPAEPPTPGRKGRKPLPSHAPPTEAAAAAATAAASPAAATASPAADAMEAEAGGVAIVYDALPGLTLAFSPEEEEHLEGATADLGGASTSASAAVVEEVEDATAAYSVFRNEITAAGDALVDIPAADFFSLDVSAAVEDEPATPRALSPQPAPEATLSGSLAPAEQPAQGSERAWFRGGRRFRSPMLQLHKEILDFCDFISPSAEEQSSRTAAVKAVSNVIKHIWPQCKVEVFGSFRTGLFLPTSDIDVVIFDSRVKTPQVGLYALAKALSQKGVAKKIQVIAKARVPIVKFVERKSEIAFDISFDMDGGPQAADFIKDYVKKFPALRHLCMILKVFLHQRELNEVYTGGIGSYALLTMLITHLQLIWGGKDILGYRKKEHNLGILLIALFDFY…
	OsNTP3	Os01g62790	MSIWRVPNYDVLEKCTEDILSLIKPVEGDRNKRIYAIQELADTIYSAGALRGDLDVSVELFNALNLPISKRKKQDTLREVRRALQKRGIARHMEFIPNARVPVLQYVSNQYGISCDISISNYPGRIKSKIFYWINTLDDRFGDMVLLVKEWAKAQNINDPKNGTLNSYSLCLLVLFHFQTCEPAILPPLKEIYEGNIMEDISDKISLWEYGLPVMDSDYLFVSALLFNCCIHIQGGRTIMRNILMRFAP
	OsNTP4	Os02g02970	MVGGEPLRRRRHLADDGFFRFLLPSPKPATTTTTTPPPAALFVPPHRLIAPPVPLPQPPRPEERLFIVPPTRPSWLPPLSIPPPATATAPPPTRCPPRRMGNGGGGCFGGRSGVVGWRYGGFVGNGGRRGFERRRVGGGFIGAANAGEATGGERRAVVRKREKKVWVAVEKKGEDCGGGDEDQAAMGAGYAGGDERDEQVDVDDDEQDDGDGDDPFDVAADHDLLAVVADGAGSEKPMEQLGSPPDQPPPPPPRQRVGTRRWRVERRHDIDAFTPGLLSLYESLNPSEEHKAKQRQLIESLTNSVSKEWPNAQLHLYGSCANSFGNSHSDVDVCLQIDTAAEENIAELLLALAETLRKDDFDNVEAITSARVPIVKIADPGSGLSCDICVNNLFAVANT…
	OsNTP5	Os03g11240	MVPNGLLPNASAGVTRRLDGERWAAAEVRTAELIARIQPNADSERRRRAVYDYVRRLITNCLSCQVFTFGSVPLKTYLPDGDIDVTAFSDSEELKDTWANLVRDALEHEEKSENAEFRVKEVQYIQAEVKIIKCLVDNIVVDISFNQVGGLCTLCFLEEVDALISQNHLFKRSIILIKAWCFYESRILGAHHGLISTYALETLVLYIFHVFNNCFTGPLEVLYRFLEFFSNFDWEKFCLSLSGPVPISSLPDMTAEPPRMDAAELLLSKSFLDKCSYAYAVTPRIQESQGQQPFVSKHFNVIDPLRTNNNLGRSVSKGNFFRIRSAFSFGAKRLAKLLECPKEDLIAEVNQFFTNTWIRHGSGNRPDAPTLGLVHQHHLKVVPAEASNSQRSAMALKKN…
	OsNTP6	Os03g21850	MMAGGGGGGGGGTLAAAMARAAPGAAAIPAGAVARAEEAAGEVVRRVRPTEASERRRAAVVGYARRLVGTALGCEVFAYGSVPLKTYLPDGDVDLTVLGNTSYGSTLIDDIYHILQSEEQNCDAEFEVKDLQLINAEVRLIKCTIENIVVDISFNQTGGICALCFLELVDRKVGKNHLVKNSIILIKAWCYYESRLLGAHHGLISTYALETLILYIFNLFHKSLHGPLEVLYRFLEYFSKFDWDNYCISLNGPVALSSLPNQIVEATNTPGSDLLFDKEFLNNSVQKTDSNACNTEFRSKYLNIIDPLKEHNNLGRSVNKASFNRIRTAFSYGAQKLGQVLLLQPELIPDEIYGFFKNTLNRIGSGVRPDIGDESYNDAFRCESFLGPGKALWDEMSSM…
	OsNTP7	Os06g45800	MASASASASPRTARQLADALTAHLSLYHAATPPPPSSSSPRAAILRWLASLSPPCRAAAATSLLTPAAAAALLSMLRRLRARGHSSFFVLHPPSPSSAAVAEEGAAAPTVLSRLSRGLLARAAEASRGQGLVFDHLLLFPSSPTSSSRLDAITVAEELLGDLDGFVAAMDEISGGRFLCGDGEVDLVAMVGEEFPELPWLKAKGYYVIEEFVANWVEIALRMSWAAAGGGGGGGGGGRKAVRVGKGVKEKAGLAANAFWREKGYVDWWMRLEPRVRARIMGAFFGKGTTALEIVYLKSNISNRSGDAIFFTKLMSAGTVADHILMKLRGILMVVSTESINLELIGDEAPKAAKKKDVEKISGGSRKGKKKSSSLKKLITSSKQMKDIGCSSSDSHDPKV…
	OsNTP8	Os07g48170	MAAYRGRRDYGGGWWSASAGSGRMTLAAVMATRAPRPAFIRREAIRAAEAAADEVVLRVQPTEEAERTRQGIIGYLKLLFGTALGCEVFAFGSVPLKTYLPDGDIDITILGNTAPDSTFISEVRGILELEEQEDGADVAITGLQFIDAEVKLIKCVIDNIVVDISFNQIGGVTTLCLLELVDHEVGNDHLFKRSIMLIKAWCYHESHILGAHRGLISTYALEVLVLYIFNIFHKSLHSPLEVLYKFLEYFSKFDWDKYCISLNGPVPLSSLPNLTGESYSVEPSGIHDELLFGPNGSCDRLIVLKKDSDGSNMNFRPKYLNIIDPIKSSNNLGRSVSKGSFYRIRGAFSFGAQNLSQILMLPTDLIPTEIFGFFVNTLKSHGRGKRSDVGNNGSFEPSL…
	OsNTP9	Os08g44560	MAAAASPPVPSKVDASSRPDRSPRPQSLEISWDSQALCKRAESCELEAEVPSINPTLLPVLEDLLIELYAILRPKPDDYEQRHLMIDVFNKIAEEIYGKKKGFPVVEAFGSFTMDLFTSKSDLDLSVNFNADFHSQFARKDKISVIRNLAKVLYAHQRNGRCHGVLPVVTAKVPVLKVIDKGTGVECDISVENKDGMSRSMIFKLISSIDERFQILCYLMKFWAKAHDVNCPRDRTMSSMAIISLVAFHLQTRRPPILPAFSALLKDGPDFPSIQRNVSLVEGFGSRNKESVAELFVSLMSKLLSVEGLWEQGLCASNFEGSWIFKTWERGVGNLSVEDFLDRSQNFARAVGKEEMQKISECIRVAVLNLNNFFRGKIDAPKLKNLLFEPPHQDELISN…
	OsNTP10	Os10g11034	MSIFESLVPSDEEISKQKQLLATLSRLINKEWPNSKLYLYGSCANSFGFSNSDIDLCLSIDEKEMSKVDIILKLAHILHAGNLRNIQALTRARVPIVKLMDPNTGLSCDICVNNLLAVVNTKLLRDYSRIDKRLRPLAFIVKHWAKSRCVNETYQGTLSSYAYVIMCIHYLQSQRILPCLQEMEPTYYVTVDNNICAYFDQVDKLNGFGAQCKDTLSRLLWGFFRYWAYAHNYTKDVISIRTGRTISKNMKDWTRRIGNDRHLICIEDPFETSHDLGRVVDNRSIWALREEFERAAEILHLDPNPSITLFEPYVPSEAET
	OsNTP11	Os11g02320	MVDNQGCSPALEPVPTPPNPDPSSISPEAWDPLEAAAGAVVARIQPNPPSEDRRAAVIAYVQHLLRCTVGCQVFPFGSVPLKTYLPDGDIDLTAFGHSSDEILAKQVQAVLESEEARKDAEFEVKDVQYIHAEVKLVKCIVQNIIVDISFNQFGGLCTLCFLEKVDQKFEKYHLFKRSIMLIKAWCYYESRILGAHHGLISTYALEILVLYIFHLFHGTLDGPLAVLYRFLDYYSKFDWDNKGISLYGPISLSSLPELVTDSPDTVNDDFTMREDFLKECAQWFTVLPRNSEKNTQVFPRKFFNIVDPLKQSNNLGRSVSKGNFLRIRSAFDFGARKLGKIIQVPDNFTMDEVNQFFRNTLKRHCSRVRPDVQEIALDFNGERADNDSSPLYSNNSFGD…
	OsNTP12	Os12g02260	MVDNQGCSPALEPVPTPSNPDPSSISQEAWDPLEAAAGAVVARIQPNPPSEDRRAAVIAYVQGLLRFNVGCQVFPFGSVPLKTYLPDGDIDLTAFGHSSDEILAKQVQAVLESEEARKDAEFEVKDVQYIHAEVKLVKCIVQNIIVDISFNQFGGLCTLCFLEKVDQKFEKNHLFKRSIMLIKAWCYYESRILGAHHGLISTYALEILVLYIFHLFHGTLDGPLAVLYRFLDYYSKFDWDNKGISLYGPISLSSLPELVTDSPDTVNDDFTMREDFLKECAQWFTVLPRNSEKNTQVFPRKFFNIVDPLKQSNNLGRSVSKGNFLRIRSAFDFGARKLGKILQVPDNFTVDEVNQFFRNTLKRHCSRVRPDVQEIALDFNGERADNDSSPLYSNNSFGD…
	OsNTP13	Os12g18530	MAYCEAGGPVGRSPPSGSGGGGRRKTLAEVMATRTPRPASIRPEATRAAEAAAREVLLRVAPTEEAERRRQDVVGYLRRLLGTALGCEVIAFGSVPLKSYLPDGDVDITVLGNTALDGACISDVHSILESEEQDSGAELEIKGLHFIDAEVKLIKCVIENIVVDISFNQIGGVSTLCFLELADRKVGKNHLFKRSIMLIKAWCYHESRILGAHHGLLSTYALETLVLYIFNIFHKSLHGPLEALYKFLEYFSKFDWDKYCISLNGPVLLSSLPSPAVEPSSIQDELLFGKKTLPEVSDGSNINFCLKHLNIIDPLKWSNNLGRSVSRGSFYRIRGALSFGAQKLGQILMLHSDLIPTEIFGFFANTLKRHGRGERSDVGNNDSIESLLDPEYALGKDAP…
Maize	ZmNTP1	CRMZM2G346639	MEAEASVPATDYVYDALPGLHLAFSPEETLDDAAAGQDEDDATATYAVFRNEITEAGDVLADIPAADFFSLDVSTSASVE PEPEPEPPSPAPTAAAATPSISRALEDQPPQGSERAWFRGGRRFRSPMLQLHKEILDFCDFISPSTEEQSSRAAAVQDVS DVVKHIWPQCKVEVFGSFRTGLYLPTSDIDVVIFESRVKTPQVGLYALAKALSQKGVAKKIQVIAKARVPIVKFVERKSG IAFDISFDIDGGPQAADFIK
	ZmNTP2	CRMZM2G068024	MSKVKNNNGYHGVTEPISLSGPTEKDLMQTAEVEKYLSDAGLYERQDEAILREEVLGKLDQTVKAWIKKATRISGYGEQF VHEANAKIFTFGSYRLGVHGPGADIDTLCVGPRHATRNEYFFRWLHDILAEMPEVSELHPVPDAHVPVLGFKINGVSIDL LYANLAHAVIPEDLDLSQDSILHNVDEQTVRSLNGCRVTDQILRLVPNILSFRTTLRFIRCWGKRRGVYSNVMGFLGGIN WAILVGRICQLYPNASPSMLISRFFRVYSKWKWPNPVMLCHIEEGYLGLPVWDPRRNYRDRGHQMPIITPAYPCMNSSYN VSVSTRYVMVQEFTQAFEICQAIDEGKADWDALFEPYPFFESYKNYLEVNITARNEDDLRNWKGWVESRLRTLVL…
	ZmNTP3	CRMZM2G049329	MAGSVGKARAALRSSPKRYSGTDPPLSLAGPTLADLQRTAELEKFLVEAGLYEGKEESAKREDVLSEIGL IVKEWVKQLTRKKGYAEQLVEQANAILFTFGSYRLGVHGPGADIDTLCVGPSYVNREEDFFVTLHGILAE KEEVAELQPVPDAHVPVLKFKFRGISIDLLYASISLSVIPADFDISQGSVLCDVDEATVRSLNGCRVADQ ILRLVPNVENFRTTLRCLKYWAKRRGVYSNITGFLGGVNWALLVARVCQLYPNAVPSMLVSRFFRVFTQW QWPNPVMLCAIENNDLGFSIWDPRKNPRDRNHLMPIITPAYPCMNSSYNVSTSTLRVIMEQFQFGNKVCQ EIELNKANWNALFEPFHFFEAYRKFLVVDIVAEDDDDLRLWKGW…
	ZmNTP4	CRMZM2G109009	MASGSDAPKQYGITKPLSLLGPVEADLQRTEELEKFLLESGLYESPDESARREEVLGKLDQIVKDWVKQL TSQRGYTDQMVEEANAVLFTFGSYRLGVHGPGADIDTLCVGPSYVNREEDFFIVLHGILAQTEDVTELQP VPDAHVPVMKFKFHGISIDLLYASVSLLVVPADLDISQGSVLYDVDEATVRSLNGCRVADQIIRLVPNFE NFRTALRCLKYWAKRRGVYSNVTGFLGGVNWALLVARVCQLYPNAVPSMLVSRFFRVFTQWQWPNPVMLC SIEEEELGFPVWDPRKNPRDRCHHMPIITPAYPCMNSSYNVSTSTLRVMLEQFQFGNRICQEIEMNKTSW PALFEPFQFFEAYKNYLQVDIIAEDDEDLRLWKGWVESRLRQLT…
	ZmNTP5	CRMZM2G018578	MGDQEDDRSPPAQPKPKHWRSVCSSPDHGMGFMSFVPEEAGRALREQQKQLESLVNLLAETNRCNILSIY YLCVHFCLWQMNLSLTAKGYEVVSNGIDNHLVSVNLKNKEAKGTRAGLMGTTILAMLSVRRVCEGCGMSK VKNNNGYHGVTEPISLSGPTEKYLMQTDEVEKYLSDARLYERQDEAILREEVLGKLDQTVKAWIKKATRI NGYGEQFVHEANAKTFTFGSYCLGVHGPDADIDTLCVGPRHATRNEYFFRWLHDILAEMPEVSELHPVPD AHVPVLGFKINGVSIDLLYANLAHAVIPESREIMIHYKHRKDGDYDSRSYIGPTVKESQILKDKYKLRTI FGLQATTTLPNPILNPRTALVAMGKKGIANPHAKKLAK
	ZmNTP6	CRMZM2G385182	MASTAAAPRTTKELMDALTAHLSLYHAAANPSPATAAASTSSSSPRAAILRWLASLSPAARAAAATSLLS PAAAAALLSMVRRLRLRGHSSFFVLHSSSPSTSARGAEEPTVLSRLSRGLLARAAASSRAQALLFANTLL FPSSPASSRRPDVITVAEAFVADLDGFVAAMDEISGGRFLCCGEGEVDLAALACQDFPELPWLNAKGYYV IEEFLANRLDIALRMSWAAAGGGSAGGRKAVRIGKSAKEKAGLAANAFWREKGILSCSKKSVFYKELKRL KLVEEIVCLKSNITCCSGDAIFFTSLVSAATAAGDVLMKLQGLLMVVSTESINLELIGDEAPKKKDVEKT SGGSRKGKKKSNTLKKLTTSAKPSKDNGCSSSDNRNCSPLPNHC…
	ZmNTP7	CRMZM2G058484	MILLFPCCRCSEASTWDSQVLSRHAECLELEELTAISVNPSLLPALNQLLLEAYAILRPKPLDYDQRNTL VDVFRKMVNQRFGSNSGSPVVEPFGSFTMDLFTPHSDLDLSINFSANTDEQYTRKQMISIIKKFSKVLFS YQRSGIFCGVLPIVSARVPILKVIDRGTGVECDISVENKDGMTRSMIIKFVSSLDERFQILSYLVKFWAK VHDLNTPRQLTMSSMSIISLVAFHLQVPWVNYYFGLVIKLQVTVPLPFVLIN
	ZmNTP8	CRMZM5G835830	MVLDHAIRGSAARRAETQTLAPVLLMGPPPPPPIPPTTGMYLPGPPPPGTLLPHPMHMALPREVIIYMDE CRSRSLLKFISDAGIVPSLEDERRRERVVRELGKIVMDWAKRVAYEQGNWHWIASATVLTFGSYALGAYG PESDIDVLCIGPCIASLQHHFFVVLRQMLEGRPEVSELHSIEGAKVPLMRFKFNGILVDFPYVQLPVINA AEAMHAFDPHVLENVDGPSWRCLSGVRANRQIIQLVPNMKKFQYLLRCLKLWARKRGLHCHLLGFFAGIH LAILAAYVCRRHPNASINTLLSLFFDIFVHWPWPLPVSLLDPPVPCRGPDGCSLMPIMLPCIPPEFCSSS TTESTFSKIKEELWRGYALSKDTRSTDFNWSWLFAPFPYGARYK…
	ZmNTP9	CRMZM2G051896	MALDLAIGGSAARRAETQTLAPVLLMGPPPPPPIPPMTGMYFVGPPTTGALLPLPIPVALPHEVIMYMDE CRSRSLLKFISNAGIEPSLEDERRRERVVRELGKIVMDWARRVAYEQGKQHWITSATVLTFGSYALGAYG PESDIDVLCIGPYIASLQHHFFVVLRQMLEGRPEVSELHSIEGAKVPLMRFKFNGILVDFPYVQLPVINA AEAMHAFDPHVLENVDGPSWRCLSGVRANRQIIQLVPNMKKFQYLLRCLKLWARKRGLDCHLLGFFAGIH LAILAAYVCRRHPNASINTLLSLFFDIFVHWPWPLPVSLLDPPVLCGGPDGCSLMPIMLPCIPPEFCSSS TTESTFSKIKEELRRGYALSKDTRSTDSDWSWLFAPFPYGARYK…
	ZmNTP10	CRMZM2G032554	MASQPKKISSEPISLVGPTPADIEATAQLEKLLREAGMYESAEESAVRAEVLRDLQGIVDLWVKQLMLKH GYPDAMVDEATAFVLPFGSYRLGVLGGGSDIDALVVGPSFVDRDQDFFGVLAGVLAETEAVTELHPVPGA HVPVMKLRFRGVQVDLVYASVNLPVVPRNLDLSDRHVLRGLDHVTARSMNGVRVADEIVRLVPDAAAFRT TLRCVKLWAKSRGVYSNVSGFLGGVAWAILVARVCQLYPNAVPSMLVSRFFKVFSHWRWPIPVMLCDIEH DDELGLPVWDVRRNLPDRSHLMPVITPAYPCMNCTYNVSRATHRVIKEQIQAGDVACQKIAAGGGRDWGA LFQPSPFFSTHKSYLQVDAAVAGGAEELREWKGWVESRLRQLVA…
	ZmNTP11	CRMZM2G130287	MVNVFNKIVGEIFGKNNELPIVEPFGSFTMDLFTPQSDLDLSVNFNTDANDQYPRKNKISAIRKLAHVLF SHQRHGRCYGVSPIVTARVPVLKVIDKGTGVECDISVENKDGMSRSAIFKFISSIDKRFRILCYLMKFWA KVHDVNCPKDRTMSSMAIISLVSFHLQTRCPPILPAFSAVLKDGTDFASIEKNVSLFQGFGHSNKESIAE LFVSLMSKLVSVEGLWEQGLCASNFEGTWISKTWAKGVGNLNVEDFLDRSQNFARSVGVKEMQKICECLR ASVSDLSKFSKGEIAAPKLKALLFKPLNQVNPVIKPHQKTIKRKRTNPNKTRTNPIQKNAKKKKALEQDK LAISPGQKDGKKTLDQEKSVSSPIQKGAKKTKPLNQDKLVISPG…
	ZmNTP12	CRMZM2G470461	MAYMTAVAPVPWWPPPPELAHAGLLVASSPAGYPEPQTLPFLFAPLPPPPPAGCPLLPPPAPIVIQLQPH PSLLAEVDHRRSSSLVQFLKDEGAVLSPEDENKREKVIRELKKIVMHWANAVAYEQSVPQGLATATVLTY GSYTLGAHGPESDIDLLCLGPCIATLQYHFFVVLRQILQGRPEVSEVHTVEKAKVPLMRFRFTGIAVDLT YAQLPVIDALKAINTFSPQLLQKIDTRSWRSLSGVRVNEQIVQLVPNAEFCFTGNTMQKFQTLLRCIKLW ARKRGLHCHYLGFFAGIHLAILAAYVCRKFPDASVSGLFAVFFQTFAHWPWQVPVSLHDELTTCLHSEGR LMPIVMPCTPPEFCASTVTKGSLKKIREELTRGYVLTRDPLRHD…
	ZmNTP13	CRMZM2G002002	MGMVPNGLLPSASARVTRRLDPERWAVAEGRTAELIARIQPNAYSEGRRLAVYHYVQRLIMNCLSCQVFT FGSVPLKTYLPDGDIDVTAFSNSEELKEIWANLVRDALEREEKNENAEFHVKEVQYIQAEVKIIKCLVEN IVVDISFNQVGGLCTLCFLEEIDNLISENHLFKRSIILIKAWCFYESRILGAHHGLISTYALETLVLYIF HIFNNSFTGPLEVLYRFLEFFSNFDWEKFCLSLWGPVPISSLPDMTAEPPRIDSGELLLNKSFLDTCSSA YGVVPHTQENHSQPFISKHFNVIDPLRTNNNLGRSVSKGNFFRIRSAFAYGAKRLGKLLECPKEDLIGEL NQFFTNTWIRHGSGSRPDVPTPSIVDVRPLKVVPSVVSSSQRSV…
	ZmNTP14	CRMZM2G113232	MGMVPNGLLPSASAGMTRRLDPERWAVAEDRTAELIACIQPNVYSEGRRLAVYHYVQRLIMNCLSCQVFT FGSVPLKTYLPDGDIDVTAFSNSEELKEIWANLVRDALEREEKDENAEFHVKEVQYIQAEVKIIKCLVEN IVVDISFNQVGGLCTLCFLEEIDNLISQNHLFKRSIILIKAWCFYESRILGAHHGLISTYALETLVLYIF HIFNNSFTGPLEVLYRFLEFFSNFDWEKFCLSLWGPVPISSLPDMTAIPPRMDSGELLLNKSFLDTCSSA YGVVPHTQENQGQPFVSKHFNVIDPLRTNNNLGRSVSKGNFFRIRSAFAYGAKRLGKLLECPKEALIPEL NQFFTNTWIRHGSGSRPDVPIPSLVDVRPMKVVSSVVSSSQRSL…
	ZmNTP15	CRMZM2G032475	MVDISECSPVPESVPAHPDPASVSPDAWRRFETAALAVVNKIQPTAASEHLRAAVVDYVQRLFWFQARYQ VFPFGSVPLKTYLPDGDIDLTLFGPAISDENLANEVCTILKSEERRKDSEFEVKDVQYVPAEVKLVKCLV QNIVVDISVNQIGGLCTLCFLEKVDQHFGKDHLFKKSIILIKDWCYYESRILGAHHGLISTYALETLVLY IFHIFHKSLDGPLAVLYRFLDYYSKFDWDNKGISLFGPVSLSSLPELVTDPPDIQDDDFLQREEFLKECI ESFSVLPRNSETNPRLFSRRFLNIVDPLKQSNNLGRSVSKGNFYRIRSAFDFGARKLGKILQVPSCLTVG EVNQFFRNTLKRNRTGLRPDVLVVSSDLVTNDPVSSDLDVERVN…
	ZmNTP16	CRMZM2G001191	MADSSGRSGGRPTSASPSTATHTSPASFDGGLLLRLLQNPPSAHPREEILAPSPVAPGAHHFFSDPAVAA VGPLFAASAQTQGGDFGWSSTSTTHVQQQPRFSDPRFAPGDPFAALGGRGFGSGDAVRAERPRSGAPPPG FGKPSHPLPAARDARSASGVVLRKEQYNPRPVDFVPALADVRDPVGRMPHGHGEQFYREQQQDRFLSRTP PEINANGQFGRMPIGEQHTLPILGGRRLHVDQYMPPVQEGRAPHGGHGKHESRLTNPLQREQRWQGLRED KGYASRKLPNVNAHYTSGKALVKEVHHLTIPAGSSVPVEITENQASGLEGGRIGKVVLEDGIDEEGVVEA SKFEVSYEKSKIRFAGHDEQDDGGDREDAIIEQMAQNLLIDGNG…
	ZmNTP17	CRMZM2G070312	MSIIYTATSHPLPRTVGTKMTTPPRRSPPLRGRGHAGLRALAPMVNIHERSPVPACVPAHPDPSSSISPD DWRRLEGATFSVMCKIHPTVSSQHLRARVIDYVQRLFRLHHDGYQVISFGSVPLKTYLPDGDIDLTLLCA AISDENLENEVCAILKSEEQRKDSEFEVKDVKYVPAEVKLVKCKVQNIAVDISVNQIGGPNKVYFLEKVD QNLGKNNLLRRSIMLIKHWCYYESCILGAQRGLVSTYALETLVLYIFHVFHKSLDGPLAVLYRFLDYYSK FDWDNKGISLFGPISLSSLPELVTEPPYTRDDGFLSREAFLKDCAKAFSVPPINSEENPQVFSKKFVNIV DPLKQSNNLGRSISKGNLGRIRKEFYFGACKLGKILQAPACFSA…
	ZmNTP18	CRMZM2G063657	MAAGGRGKLAPAEVAPAAFPSRGLAVAGAAAGEVVRRVRPTEASERRRAEVVDYARRLVGSALGCEVFAF GSVPLKTYLPDGDIDLTVLGNTSYDSTLVNDVFCILESEEQNSDAEFVVKDLERIDAEVRLIKCTIGNII VDISFNQTGGICALCFLELVDRKVGKNHLFKRSIILIKAWCYYESRLLGAHHGLISTYALEVLILYVFNL FHKSLHSPVEVLYRFLEYFSKFDWDNYCISLNGPVALSSLPNLIVEATVTHTSDLLFDKEFLKSSMDKAT VPPKNSDSCYPRFRPKHLNIVDPLKEYNNLGRSVNRASFNRIRTAFLYGARKLGHIVTLPSEVIPDEIYE FFKNTLGRNELGARPDIDSNYAFHSSFGTAETILEDISSMKISD…
	ZmNTP19	CRMZM5G833563	MAPKRKPAAAAKSDPDGIFRGVSAFIVPNGVQARRLVVWKQRLVQMGGRVVEKPTKGELAGVNHVLAMDA KALLRELDAAWLHRFRGSVVSFEWIEECLKSGERLPIHNFAINYEKEFKPKNAVCTGNLVASRPSKRTKM SSEYPGDHQIISGGDREKELAAGGPPGASAHVVEGSSAGKQPNQYASSQSSSADSKDTIGSHGTFGIEEA SSGGPSIYAPADLNKNITKIFGRLIDIYRALGDDRRSFSYYKAIPVIEKLPFKIESADQVKGLPTIGKSL KDHINEIVTTGKLSKLEHFENDEKVRTISLFGEVWGVGPATALKLYEKGHRTLDDLQRDESLTNAQRIGL KFFDDIKQRIPRHDVSEMEKLLQDVGTDILPGVTIVCGGSYRRG…
	ZmNTP20	CRMZM2G011608	MVDIIDAYPAVPEPAPAHPDPSSIPRDAWRRFESAALGILYTIQPSATSEHLRAAIIDYVQRLLASHSGV QVFPFGSVPLKTYLPDGDIDLTTFGPAISDEKLANEVCAILKSEEHRKDSEFDVKDVQYIHAEVKLVKCV VQNIIVDISVNQIGGLCTLCFLEKVDENFGKKHLFKRSVMLIKDWCYYETRILGAHHGLISTYALEILVL YIFHIFHKSLNGPLAVLYRFLDYYSQFDWDAKGISLFGPVSLSSLPDLVTDPPVIHDDGFLLREKFLREC ADAFSVPPRNSEKDAQLFSRKFLNIVDPLKQSNNLGRSVSRGNFYRIRSAFDFGARKLGKILQRPVCYTV DEVNQFFGNTLKRNRIGFRQDVLVSSSDDGTLTYHATNGSLSLG…
	ZmNTP21	CRMZM2G065097	MAGGDAKDHAAEAPPPRPVDPFLRFLIPAPKPRPTALTRTEPPHRLIAPRAPVPALLRHDERLFIVPPTR PDWLPPPRPRPPVPPPPPPHPSRRYHSPPWPGAAARPRPRPPTNDLRARNAGRFAGAHVNGPRGRSPLDG GARSLPAFLPAPHPHDAGFLQRPKAAAAAHKEKKAWVAVQRKAEGEDRAALCEAHSRGDEGGVGEAEDQP QPEGEGEREQRQEDDGDRRLLLMDQQDDEKNDDDVKRSLPTDGTQATPPPNRVPRLQGRTRGSPAERRRD MDAFAPGFLAVYESLKPSGEQRSKQEQLVDSLARSVRKECPHAQMHLYGSCANSFGTSHSDVDVCLEMET GAESAVEVLVRLADVLRADGFENVEAITGARVPIVRMSDPGSGF…
	ZmNTP22	CRMZM2G359105	MAAAAYLGGRGQGADGGWFVPGAGDGWAPPWGRRGGGGAAAAAAAAAGERETLAVVMARRAPPPSAIRRD AVRVAEAAAGEVLLRVHPTREAERRRQDVIAYLTRLIGSSLGCEVFAFGSVPLRTYLPDGDVDITVLGNT WLNSTLIDDVRSMLQSEQENCDAELKLTGLHFIDAEVKLIKCVIENIIVDVSFNQIGGVSTFCFLELVDR QVGKNHLFKRSIMLTKAWCYHESRILGAHHGLISTYALETLVLYIFNMFHKSLHGPLEVLYKFLEYFSKF DWDRYGISLNGPVDLSSLPSLTVEPTEVQGELLLGKDFHQGSLDRLVVIPNEFDGCDTQFRQKFLNIVDP LKANNNLGRSVSKANFYRIRSAFSFGAQKLGQILLLPSEYICDE…
	ZmNTP23	CRMZM5G890815	MAHLGGRVQGADGGWFVPCADSGRSLPWARGGAGAGASETLAAVMARRAPAAAAIRRDALRAAEAAAGEV VLRVHPTREAERRRQDVIAYLRRLIGSCLGCEVFAFGSVPLRTYLPDGDVDITVLGNTWLNSTFIDDVRS MLQSEQENCDAEFKLTGLQFINAEVKLIKCVIENIIVDVSFNQIGGVSTFCFLELVDRQIGQNHLFKRSI MLIKAWCYHESRILGAHHGLISTYALETLVLYIFNMFHKSLHGPLEALYRFLEYFSKFDWDRYGISLNGQ VDLSSLTVEPTDVQGESLLGKELQQGYLDRLVVIPNEFDGCGTQFRQKFLNIIDPLKANNNLGRSVSKAN FYRIRSAFSFGAQKLGQILLLPSEYIRDEIYGFFANTLKRHGNG…
	ZmNTP24	CRMZM2G014452	MVDSVHDNIVLNKCIKDILALIKPVEDDRSKRLSTIQELENCIHSLASLSGAAVKPFGSFVSDLYSKSGD LDLSVQFGNGSNHPINKKKKQNALRDVRKALLSRGVTGYMQMQFIPHARVPVLQYVSKQFGISCDISIGN FAGRIKSKIFYWVNTVDERFGDMVLLIKEWAKAQNINDPKSGTLNSYSLCLLVLYHFQTSEPPILPPLNE IYEGNIAGDVTEAALFDEQHLDEVCAANIERFRLQNKGRRNETSTCRLLGTFFQKFAHINALTDNVISTY SGQIERIQNNPSWMRKSYHLFVEDPVERPDNAARAVSMKGLDLIAIAFNDACHKFKSLEHIDRNELLALL CTPVVRLKLGVRVRENSYPKSPRNNVHSRIRGQMWRDRGQAPSA…
Soybean	GmNTP1	Glyma.02G235800	MGDLHVNGVVFGEDRPCASSPPSPPLPPWNPDPSSVAADAWAAAERNTAEILRRIRPTLAADRRRREVVDYVQRLIRYGARCEVFPYGSVPLKTYLPDGDIDLTALSCENIEDGLVSDVRAVLHGEEINEAAEYEVKDVRFIDAEVKLVKCIVQDIVVDISFNQLGGLSTLCFLEKVDRLVAKDHLFKRSIILIKAWCYYESRVLGAHHGLISTYALETLVLYIFHQFHVSLDGPLAVLYRFLDYFSKFDWDNYCVSLKGPVSKTSLPNIVAEVPENGGNTLLTEEFIRSCVESFSVPSRGADLNLRAFPQKHLNIIDPLKENNNLGRSVNKGNFYRIRSAFKYGARKLGWILRLPEDRIAEELIRFFANTLERHGSTQGNVDKSFLSLSTASGKDRKP…
	GmNTP2	Glyma.03G020100	MNGGGGDLPPSNGGEFLLSLIQQRPHHPHPPPQSPAIDPAVTAIGPMIPVALPPWQIAGGDQPHHHQHTHPHHLPPPPPWSHTLSSSSPLYPPNFFGLPHNPFPPPRNHFPVTVTPNSVTNGVNANVNLAHDLRKLGFPIEESHHNNNNNNNVVDGFVHHHHQQQQQQQHELKLQFGSLPTVAYAAAEVSSNGDSLLNLKFNRGGNVVHPTSNSSGNVVLQGNHDAVERERRGLGGYMAGGSLPPETSRVAPGFGNRIRGKGLEGRNENLYGRREGGRMVSGERSNVGLVDQLDRPGPPARSHLHSGSGNETSGIGEVGGRDSKHKGGGRLRMEGFPESGGRVADVDVLGEQLADSLLVEDESDDRTNLRQRRREKDVRFLDSRGQQIMSQRGRMYRRQ…
	GmNTP3	Glyma.03G032900	MAHHQLIDTLTSHISLYHSQSPNPNPNPNPNPRSSILKWFSSLSIHHRQAHLTIVDANFVQILLQMLAKLRSHGHGSFILLPDLPSRDNLPTLCFKKSRGLLARVADSDAAGRAVFESSRLFDSREGEEAAIATLPSARRLDALALAEGFVGDVDRFVEAMDRISGGGFLRGEEAELGEDWVELHWLKSKGYYGIEAFIANRIEVSMRLAWLNCCGGRKRGVKLKEKMGAAGVGVNVFWRKKGCVDWWGNLDAGTRRKVISTFLMKAAKPLTHDVLEVASSSSEDEIWLYSMGVDKLLQSNHPVPSKRSISALPADMEFGTVISSVTFCKKPAALARAFNSLLVLHDVNMMVTSSLNSEYDIENLFFSSLGSVCTISDCILRKMRGFLMVISLDCTKLE…
	GmNTP4	Glyma.04G189100	MDGKRENLLPSSLPSQLLSIDEELWQMAEDRVQEILWTIQPNVLSEVNRKDVIDYVQRLIRDYYGAEVLPFGSVPLKTYLPDGDVDLTTLIHEDAEDDLAQAICNVLKSGDDSEYQVKDIQYIRAQVRLVKCTVKNIAVDISFNQMAGIYTLRFLEQVDQLVGKNHIFKRSIILIKGWCYYDSRLLGGHHGLLSTYAVEILVLYIINRFHSSVRGPLEVLYIFLDYYGSFDWDHNYISIWGPKSLSSLPEIAEAPECDQGEFLLQKEFLGNYKNMCSYPAGASETLTHEFPVKFMNILDPLRNDNNLGRSVSIASLHRLRFAFSYGVQKLKQIFTLPGENMGAALEKFFSSTLNRNGKGERADVSVPVAPFGTGRFEEPVLYGDCENYCGGLQYVQLYH…
	GmNTP5	Glyma.06G144300	MDSKRENLLLSSLPRQLLSIDEELWRMTEERIQEILWTIQPNVLSEMNRKNVLNYVQKLIGDYYDTKVFPFGSFPLKTYLPDGDIDLTVINHEDEEENLAKEICTILECANDLIYQVKDIEHIRAQVQVVKCTVKNIPIDITFNQMTGLCTLCFLEQVDQLAGKNHIFKRSIILIKAWCCYDSRLLGSQHGLLSTYATEVLVLYIINRFHASVRDPLEVLYIFFDYYGTFDWEHNYMSIWGPKALSSLPEIVDRPECDQDEFLLHKEFLINYRDIFSSKAKSSETTTNTFPVKHINILDPLRNDNNLGRSVNEASFHRIRFALSYGAKKFKQIFTLAGENMGEALEKFFFDTLQRNGKGERADVDVPVSPFGTGRYEKSVLDGDCDSYYGGSQYAQQYP…
	GmNTP6	Glyma.06G158600	MYWCPKQNSPKGRSERENHFFHFKPLCPLSAHRFLSWFREVKMESEDSFSDLIKMAKKLESDILAKINFSSAHVIDLDRLLCDTFIRQCPTPLDYDNRRDLVHIFNTMTKEIYGNGDGSPVVEEYGSFVMDMFDGKSDIDLSLNFNNSIEVSRQKKISALYRFNKKLQSIQSKGHVTGLQLIFSARVPIIKVTDSGTGIECDLSVDNRDGINKSHIIRAISDIDERFRKLCFLMKSWAKVHDINSPKDSTLSSFSIVSFVAFHLQTRNPPILPPFSILLKEGDNPAYVAKVVETYFNYGKQNKESLAMLFITLLVKLASVENLWQKGFCASLYEGSWILKSWKCSYSMSVEDFIDRSQNVARAVRKKVKFNLWMYP*
	GmNTP7	Glyma.06G176600	MDDKQENLLTLSLPSQLVSIDEELWRMAEDRVQEILWTIEPNVLSEVNRKDVIDYVQRLIKGYYGAKVLPFGSVPLKTYLPDGDVDLTTLIHEDAEEDLAQAICNILKSGDDSEYQVKDIQYIRAQVRLVKCTVKNIAVDISFNQMAGIYTLRFLEQVDQLVGKNHIFKRSIILIKAWCYYDSRLLGGHYGLLSTYAVEILVLYIINRFHSVVRGPLEVLYIFLDYYSSFDWDHNYVSIWGPKSLSSLPEIVETPECDQGEFLLQKEFLTNYKNMCSYPTRASETLTHEFPVKFMNILDPLRNDNNLGRSVSIASLHRLRFAFAYSAQKLKQIFTLPGENMGAALEKFFFSTLERNGKGERADVGVPVAPFGTGRFEEPVLNGDCENYCGGSQYVQLYH…
	GmNTP8	Glyma.07G056700	MGEHEGWAQPPSGLLPNGLLPNEAASVIQVLDSERWLKAEQRTAELIACIQPNPPSEERRNAVADYVQRLIMKCFPCQVFTFGSVPLKTYLPDGDIDLTAFSKNQNLKDSWAHQVRDMLENEEKNENAEFHVKEVQYIQAEVKIIKCLVENIVVDISFNQLGGLCTLCFLEEVDNLINQNHLFKRSIILIKAWCYYESRILGAHHGLISTYALETLVLYIFHVFNNSFAGPLEVLYRFLEFFSKFDWENFCVSLWGPVPISSLPDVTAEPPRKDGGDLLLSKLFLDACSSVYAVFPGGQENQGQPFVSKHFNVIDPLRVNNNLGRSVSKGNFFRIRSAFAFGAKKLARLLDCPEEELFSEVNQFFFNTWERHGSGERPDVPSIDLRHLSLSSHDQLQRS…
	GmNTP9	Glyma.07G082200	MNGGGGDLPPSNGGEFLLSLIQQRPHQPHPHPPPQSPAIDPAVAAIGPTIPVAPPLWQILSADHPHHHHHQPHPHHLPPPWSHSLSSSPLYPPNFFGLPHNAFPPPRTHFPITPNSVANGVNANINLAHDLRNLGFPIEESHNNNNNNNKVDGFVHHHHQQQQQQHELKLQFGSLPTVAYSAAEVSSNGGDSLLNLKFNRVDHPTSNSSGNVVVQGNHDAVERERRGLGGYRAGGSLPPETSRVPPGFGNRTRGKGLEGRNENLYDRREGGRMVSGERSNVRGNVGHKMGLVDQLDRPGPPAGSHLHSGSGNDAGIGEVGGRDGKHKEIGRLRMEGVPESGGGGADVDVLGEQLADSLLVKDESDDRTNLRQRRREKDVRLSDSRGQQIMSQRGRMYRR…
	GmNTP10	Glyma.11G222700	MSTHSMLDIVVNDILRVVTPLQEDWEIRFAIINDFRSIVESVESLRGATVEPYGSFVSNLFTRWGDLDISIELSNGLHISSAGKKQKQTLLGEVLKALRMKGGGSNLQFISNARVPILKFKSYRQGVSCDISINNLPGQMKSKILLWINKIDGRFRHMVLLVKEWAKAHKINNSKAGTFNSYSLSLLVIFYFQTCIPAIFPPLKDIYPGNMIDDLIGIRSDAENLIAETCDANINRFISNRARSINRKSVAELFVDFVGKFAKMDSMAVEMGICPYTGKWEQIEDNMIWLPKTYAIFVEDPFEQPQNTARSVSAGQLKKITETFARTHDLLTSTNQNQISLLSNLAPAHVIRCITRPYGGGYIHPTQPQVQRGVAYFHPTQPQVFRPTQPQVQRAIRPL…
	GmNTP11	Glyma.14G203800	MGDLLVNGVVFGEDRPCASSPPSPPLPPSNPDPSSVAADAWAAAEKTTAEILSRIRPTLAADRRRREVVDYVQRLIRYGARCEVFPYGSVPLKTYLPDGDIDLTALSCQNIEDGLVSDVRAVLHGEEINEASEYEVKDVRFIDAEVKLVKCIVQDIVVDISFNQLGGLSTLCFLEKVDRLVAKDHLFKRSIILIKAWCYYESRVLGAHHGLISTYALETLVLYIFHQFHVSLDGPLAVLYRFLDYFSKFDWDNYCVSLKGPVGKSSPPNIVAEVPENGGNTLLTEEFIRSCVESFSLPSRGADLNLRAFPQKHLNIIDPLKENNNLGRSVNKGNFYRIRSAFKYGARKLGWILMLPEDRITEELIRFFTNTLERHGSTPGNVNKSFLSLSTASRKDRKP…
	GmNTP12	Glyma.16G025800	MGEHEGWAQAPSGLLPNGLLPNEAASVIQVLDSERWLKAEQRTAELIACIQPNPPSEERRNAVADYVQRLIMKCFPCQVFTFGSVPLKTYLPDGDIDLTAFSKNQNLKDSWAHQVRDMLENEEKNENAEFHVKEVQYIQAEVKIIKCLVENIVVDISFNQLGGLCTLCFLEEVDNLINQNHLFKRSIILIKAWCYYESRILGAHHGLISTYALETLVLYIFHVFNNSFAGPLEVLYRFLEFFSKFDWENFCVSLWGPVPISSLPDVTAEPPRKDGGDLLLSKLFLDACSSVYAVFPGGQENQGQPFVSKHFNVIDPLRVNNNLGRSVSKGNFFRIRSAFAFGAKRLARLLDCSEDELFSEVNQFFFNTWERHGSGERPDVPSIDLRHLSLSSHDQLQRF…
	GmNTP13	Glyma.16G055700	MDRQENLLAFSMPSQLLSIDEELWRMAEERAQEILWTIEPIVLSEVNRKDVIDYVQRLIRGYYGAEVLPFGSVPLKTYLPDGDIDLTALSHEDAEEDLAQAVCNILQSGDDPEYQVKDIQYIRAQVRLVKCTVKNIAVDISFNQMAGICTLRFLEQVDQLVGKNHIFKHSIILIKAWCYYESRLLGGHHGLLSTYAVEILVLYIINRFHSSVRGPLEVLYIFLDYYGSFDWDHNYVSIWGPKPLSSLPEIAETPECDQGEFLLQKEFLRNYRNMCSFPSRASETMTHEFPVKFMNILDPLRNDNNLGRSVNIANLHRVRFALSYGARRLKQILTLPGENMGAALEKFFFSTLDRNGKGERADVAVPVSPFGIGRSEESVLRGDCESYCGGLQYVQLYRN…
	GmNTP14	Glyma.18G034900	MSTHSTLDIVVNDILRVVTPVQEDWEIRFAIINDLRSIVESVESLRGATVEPFGSFVSNLFTRWGDLDISIELSNGLHISSAGKKQKQTFLGDVLKALRMKGGGSNLQFISNARVPILKFKSYRQGVSCDISINNLPGQMKSKILLWINKIDGRFRHMVLLVKEWAKAHKINNSKAGTFNSYSLSLLVIFYFQTCIPAIFPPLKDIYPGNMVDDLIGVRSDAENLIAQTCDANINRFISNRARSINRKSVAELFVEFIGKFAKMDSMAVKMGICPYSGKWEQIEDNMIWLPKTYAIFVEDPFEQPQNTARSVSAGQLKKITEAFARTHDLLTSTNQNQISLLSNMAPAHVIRCITRPYGGGYFHPTQPQVQRAIRPQLQSQRHFQNVSQGTSSNSSSSK…
	GmNTP15	Glyma.19G092300	MCFFFFFVCAMDRQENLLPSSMPSQLLSIDKELWQMAEERAQEILWTIQPNVLSEVNRKDVIDYVQRLIRGYYGAEVLPFGSVPLKTYLPDGDIDLTALSHEDAEEDLAQAVCYVLQSGDDPEYQVKDIKYIRAQVRLVKCTVKNIAVDISFNQMAGICTLRFLEQVDQLVGKNHIFKRSIILIKAWCYYESRLLGGHHGLLSTYAVEILVLYIINRFHSSVRGPLEVLYIFLDYYGSFDWDHNYVSIWGPKPLSSFPEIAAPLLVTETLECDHGEFLLQKEFLRNYRNMCSFPSRATKTMTHEFPVKFMNILDPLRNDNNLGRSVNIASLHRFRFALSYGARRLKQILTLPGETMGAALEKFFFSTLDRNGKGERADVDVPVSPFGIGRSIESVLCGD…
	GmNTP16	Glyma.19G092500	MDDKQENLLPSSLPSQLLSIDEELWRMIEERAQEILWTIQPNVLSEVNRKNIIDYVQRLIGEYCGAQVFPFGSFPLKTYLPDGDIDLTALSHEDEEEDLVRAVCNILKSEDDSEYQVKDIEHIRAQVQVVKCTVKNIPVDISFNQMAGLYTLFFLEQVDQLVGKNHIFKRSVILIKSWCYYESRILGAHCGLLSTYATEILVLYIINRFHSSVRGPLAVLYVFLDYYSSFDWEHNYISIWGPKVLSSLPEIVDTPEYDQGEFLLQKEFLKNYRDMCSSKAKASETMTNAFPVKHMNILDPLRNNNNLGRSVNIGNLSRIRLAFSLGSQRLKQILTLAGENMGAALEKFFFNTLENNGKGERADVGVPVSPFGTGRFEESVLSGDYDSYYGWSQYVQQYP…
Wheat	TaNTP1A	TraesCS1A02G139400	MADASSGGGGRAPRPSTSPSDAKLEPSASASLDGGLLLRLLQNPSPRPQQQQNPVQPLAEPNNFFVDPAVAAVGLMFSSPPYVHVGGFAWPSSSSPQPQLRSSDPRIAQPLDPYAERVGGGFRSVDVVSRNRPEKPRSGAPPPGFGKPSPPKFATAWHSATGREVHDVFGAMQQNRERQREPNYHHPKGFGRTHNSENQEMPTFTGGQGVLGRLPHEERSTSLIIGSRGPAAVMMYREQQQQQHDHILSRTPPDANASANAHGITGRIPHGDQHILQFAGGRTLIGEHHIHPSTGARIPHKGQRQQETCLADISQGDQRWQGHASRNLSAGTVLEMLGKMPMKEKHQVTAPSSSSVDMDVRGDRGKKFLAEATGLEVGVGEVGFEHGVHGRVVVDARNF…
	TaNTP1B	TraesCS1B02G149800	MHAVEDALTTTQERHRGAPTPPPPFPMADASSGGGGRAPRPSTSPSDPKLEHSASASLDGGLLLRLLQNSSPRPQHQQNPSQPLAKPNNFFVDPAVAAVGPMFSSPPYVHVGGFAWRSSSSPQPQLGSSDPRIAQPLDPYAERGGGGFRSVDVVSRNRPEKPRSGAPPPGFGKPSPPKFATAWHSATGREVHDVFGAMQQNREQQREPNYHHPEGFGRTHNTEIQEMPTFTGGQGVLGRLPHEERNTSLIIGSHGPAAVMMYREQQQQQHDHILSRTPPDANASANAHGITERIPHGDQHILQFAGGRTLIGEHHIHPSTGARIPHKGQRQQEPCLADISQRDQRWQGHASLNLSAGIVLEMLGKMPMKEKHQVTAPSSSSVDMDVRGDRGKKFLAEST…
	TaNTP1D	TraesCS1D02G133800	MADASSGGGGRAPRPSTSPSDAKLEPSASASLDGGLLLRLLQNPSPRPQQQQNPVQSLAEPNNFFVDPAVAAVGPMFSSPPYVHVGGFAWPSSSSPQPQLRSSDPRIARPLDPYAERGGGGFRSVDVVSRNRPEKPSSGAPPPGFGKPSPPKFATAWHSATGREVHDVFGAMQQNRERQREPNYHHPKGFGRTHNSENQEMPTFTGGQGVLGRLPHEERNTSLIIGSRGPAAVMMYREQQQQQHDHILSRTPPDANASANAHGITGRIPYGDQHILQFAGGRTLIGEHHVHPSTGARIPHKGQRQQEPCLADISQGDQRWQGHASRNRSAGTVLEMLGKMPMKEKHQVTAPSSSSVDMDVRGDRGKKFLAEATGLEVGAGEVGFERGVHGRVVVDARNF…
	TaNTP2A	TraesCS2A02G105800	MASSYPARPNHRGSGVHNYGGGGRGHNGGHGHGHQYNGNGGGRGGRGGHHHRWNDYGRGGHHGYGYGGGHHQHQGYGYGGGQHQGYGYGGGHNGYGYGYGGGGDGMFHHNYGVQPYGVGLSHPLPAPAPAPMPVPPASHPHAQGPGWVPVPVPEEQPRPRRIMLMAPRRRPPVIPPPLRAAEAAAREVVLRLHPTEEAERRRHKVIDYAKNLIGTTFGCEVFPFGSVPLKTYLPDGDVDITIITNTNLDDSFVQDVCCLLAAEQSSDDAEFALRDIQVINAKVKIIKCVIDNLVMDISFNQVGGVSTLCFLELVNKEVGKDHLFKRSIILIKAWCYHEGNIHGSNHWLMSTYALEVLILYIFNLFHSSIHGPLQALYKFLLYYSKFDWDNQCLTLAGPV…
	TaNTP2B	TraesCS2B02G122800	MASSYPSRPNHRGGGVHNHGGGGRGHNGGHGYGHHYNGNGGGRGGRGGHHHRWNDYGRGGHHHGYGYGGGHHQQQGYGYGGGGHHAYGYGYGGGGDGMFHHNYGVPGYGMGPSRPLPVPPTSHPHAPGVAPAPAPSTSHPHAPGPGLVPDERPRWITLMAPRRRPPVIPPPLRAAEAAAREVVLRLHPTEEAERRRHKVIDYAKNLIGTTFGCEVFPFGSVPLKTYLPDGDVDITIITNTNLDDSFVQDVCCLLATEQSSDDAEFALRDIQVINAKVKIIKCVIDNLVMDISFNQVGGVSTLCFLELVNKEVGKDHLFKRSIILIKAWCYHEGNIHGSNHWLMSTYALEVLILYIFNLFHSSIHGPLQALYKFLLYYSKFDWDNQCLTLNGPVPLRNDA…
	TaNTP3A	TraesCS3A02G272100	MEAAEASSQACVYDALPGLTLDFSPEEDLDAPEPRSPSYPAAAEEDATATYAVFRNEITAAGDPLVDIPAADFFSLDVSGAVRAEPASPSSVVARPAAAATPSSSLAPTEQPAQGSERAWFRGGRRFRSPMLQLHKEILDFCDFISPSAEEQSSRTAAVQAVSDVVKHIWPHCKVEVFGSFRTGLYLPTSDIDVVVFETRAKTPQGLYALAKALSQKGVAKKIQVIAKARVPIVKFMERISGIPFDISFDIDGGPQAADFIKDAIKKMPALRPLCMILKVFLHQRELNEVYTGGVGSYALLTMLITHLQGVKDMLGYRQSKEHNLGILLIKFFDFYGRKLNYTDVGISCNSARTFFLKSDKDFVNLDRPHLIAIQDPMVPDNDIGKNSFNYFKVKSAFL…
	TaNTP3B	TraesCS3B02G305800	MEAADASSQACVYDALPGLTLDFSPEEDLDAPEPRSSSYPAAAEEDSTATYAVFRNEITAAGDPLVDIPAADFFSLDVSGAVRGEPASPSSVAARPAAAATPSSSLAPTEQPAQGSERAWFRGGRRFRSPMLQLHKEILDFCDFISPSAEEQSSRTAAVQAVSDVVKHIWPHCKVEVFGSFRTGLYLPTSDIDVVVFETRAKTPQGLYALAKALSQKGVAKKIQVIAKARVPIVKFVERISGIPFDISFDIDGGPQAADFIKDAIKKMPALRPLCMILKVFLHQRELNEVYTGGVGSYALLTMLITHLQLIWGVKDMLGYRQSKEHNLGILLIKFFDFYGRKLNYTDVGISCNSARTFFLKSDKDFVNLDRPHLIAIQDPMVPDNDIGKNSFNYFKVKS…
	TaNTP3D	TraesCS3D02G271700	MKTTNLSGPLLQSNQSPSDDQSSDQMPRKAKAAEPTRRSKGKRVHPTQAAAATTAAAVMEAAEASSQACVYDALPGLTLDFSPEEDLDAPEPLSSSYPAAAAAAEEDATATYAVFRNEITAAGDPLVDIPAADFFSLDVSGGVRAEPASPSSVAARPAAAATPSSSLAPTEQPAQGSERAWFRGGRRFRSPMLQLHKEILDFCDFISPSAEEQSSRTAAVQAVSDVVKHIWPHCKVEVFGSFRTGLYLPTSDIDVVVFETRAKTPQGLYALAKALSQKGVAKKIQVIAKARVPIVKFVERISGIPFDISFDIDGGPQAADFIKDAIKKMPALRPLCMILKVFLHQRELNEVYTGGVGSYALLTMLITHLQLIWGLKDMMGYRQSKEHNLGILLIKFFDF…
	TaNTP4A	TraesCS3A02G362300	MIELAPNNDVLEKCIKDILSQIKPADDDLNKRLSAIKELEVSMQPVAALKGAAAKPFGSFLSNLYSKSGDLDISVQLMNSSNLPINKKKKISILKAVRTALQRGGVYGYMEFIPQARVPVLQYVSNRFGISCDLSVDNYPGRIKSKIFYWISTLDERFGDMVLLIKEWAKAQNINDPKSGTLNSYSLCLLVLFHFQTCEPAILPPLEDIYEGNITEDFADMTLYNEEHLDEVCAANIAKFQSQNKEQRNESSLCHLLATFFHKFCHIDSLSSDVISTYTGQFKKIQDIPILRKKPYSLFVEDPVERPDNAARAVGERGLLLIASAFSDAKNKLASLEHTDRNDLLAMLSTPGVCSKLGGRVIANNYTNTPQRTRQHVINVGAKVSNNQPRLRAKGFTGS…
	TaNTP4B	TraesCS3B02G394900	MPCPIGFSMVELVQNYDVLEKCTKDILSIIKPTEADQNKRLHAIQEIVDSIYLVGRLGDAAVKPFGSFLSKLYAKSGDLDVSVELPNVLGFPTSKEKKQSLLGELMRALEVRGVSRDVNFIPTARVPVLQYVSNHFGVSCDISIDNYPGGLKSKVLYWINTLDGRFGDMVLLVKEWAKAQNINDPKDGTLNSYSLCLLVLFHFQTCKPAILPPMNEFLDVNISAESGPYNEKNLDEMCAESIAKFRRRDIGQRNQSSLSHLLATFFEKFCRLGVHSSDHVISTYMGRLQRKQGGLYWMTKSCYLFVEDPFQRLDNAARTVDVLGLHDIATALKNAKNIVSSDGPVDRNEFLSLLCTPEVGSKLGARATAGRYATPATTLQEDRFRGFLERLAANPFDNQ…
	TaNTP4D	TraesCS3D02G356000	MIELVPNNDVLEKCIKDILSQIKPAEDDLNRRLSAIKELEVSMQPVAVLKGAAAKPFGSFLSNLYSKSGDLDISVQLMNSSNLPINKKKKISILKAVRTALQKGGVYGYMEFIPQARVPVLQYVSNRFGISCDLSVDNYPGRIKSKIFYWISTLDERFGDMVLLIKEWAKAQNINDPKSGTLNSYSLCLLVLFHFQTCEPAILPPLEDIYEGNITEDFADMTLYNEEHLDEVCAANIAKFQSQNKEQRNESSLCHLLETFFHKFCHIDSLSSDVISTYTGQFKKIQDIPIRRKKPYSLFVEDPVERPDNAARAVGERGLLLIASAFSDAKNKLASLEHTDRNDLLAMLSTPGVCSKLGGRVIANNYTNTPQRTRQHLINVGAKVSNNQRRPRAKGFTGS…
	TaNTP5A	TraesCS4A02G052700	MAMVPNGLLPNASAGVTRRLDPDRWAVAESRTAELIARIQPNAYSEGRRHAVYNYVQRLIMNCLSCQVFTFGSVPLKTYLPDGDIDVTAFSNSEELKDTWANLVRDALEREEKSENAEFCVKEVQYIQAEVKLIKCLVDNIVVDISFNQVGGLCTLCFLEQVDSLINQNHLFKRSIILVKAWCFYESRILGAHHGLISTYALETLVLYIFHVFNNCFTGPLEVLYRFLEFFSNFDWEKFCLSLWGPVPISSLPDMTAEPPRMDTGELLLTKAFLDRCNHLYGVMPRTQENQGQPFVSKHFNVIDPLRANNNLGRSVSKGNYFRIRSAFSFGAKRLAKLLECPNEDLIAEVNQFFTNTLTRHGSGNRPDAPTPNLFPKHALKVVPAEASNSHENATMPKK…
	TaNTP5B	TraesCS4B02G251600	MAMVPNGLLPNASAGVTRRLDPDRWAVAESRTAELIARIQPNAYSEGRRHAVYNYVQRLIMNCLSCQVFTFGSVPLKTYLPDGDIDVTAFSNSEELKDTWANLVRDALEREEKSENAEFCVKEVQYIQAEVKLIKCLVDNIVVDISFNQVGGLCTLCFLEQVDNLINQNHLFKRSIILVKAWCFYESRILGAHHGLISTYALETLVLYIFHVFNNCFTGPLEVLYRFLEFFSNFDWEKFCLSLWGPVPISSLPDMTAEPPRMDTGELLLTKAFLDRCNHLYGVMPRTQENQGQPFVSKHFNVIDPLRANNNLGRSVSKGNYFRIRSAFSFGAKRLAKLLECPNEDLIAEVNQFFTNTLTRHGSGNRPDAPTPNLFPKHALKVVPAEASNSHENATMPKK…
	TaNTP5D	TraesCS4D02G252000	MAMVPNGLLPNASAGVTRRLDPDRWAVAESRTAELIARIQPNAYSEGRRHAVYNYVQRLIMNCLSCQVFTFGSVPLKTYLPDGDIDVTAFSNSEELKDTWANLVRDALEREEKSENAEFCVKEVQYIQAEVKLIKCLVDNIVVDISFNQVGGLCTLCFLEQVDNLINQNHLFKRSIILVKAWCFYESRILGAHHGLISTYALETLVLYIFHVFNNCFTGPLEVLYRFLEFFSNFDWEKFCLSLWGPVPISSLPDMTAEPPRMDTGELLLTKAFLDRCNHLYGVMPRTQENQGQPFVSKHFNVIDPLRANNNLGRSVSKGNYFRIRSAFSFGAKRLAKLLECPNEDLIAEVNQFFTNTLTRHGSGNRPDAPTPNLFPKHALKVVPAEASNSHENATMPKK…
	TaNTP6A	TraesCS4A02G136000	VFVFGSVPLKTYLPDGDIDLTVIGNTSCGSTLIDDVYYILGSGEENGDAEFEVKDLEHIDAEVRLIKCTIGNIIVDISFNQTGGICAVSFLELVDRKVGKNHLFKRSIILIKGWCYYESRLLGAHHGLISTYALETLILYVFNLFHKSLHGPLEVLYRFLEYFSKFDWDKYCICLNGPVALSSLPNLIVEGLNVPSDDLLFDKEFLENSVQKASAPPRNSDARYSKFRVKCLNIIDPLKECNNLGRSVNRANFHRIRTAFSFGARKLGQILMLPPELIPDDIFAFFKNTLERNENGVRSDIDHVGAFHCQPFLGPSNQLLDGMSCMQISYKEEEKSRPRVSKKLAEHAVSVRINVPTQGGCFSGDDSFAPSTDLSARLSHCVRHEPNDHAYVFHENRNY…
	TaNTP6B	TraesCS4B02G168900	MAPGGGGALPAVMARDVPGPAAIPAAAMASAEVAAAEVVRRVQPTEASERRRAEVVHYARRIVGTALGCEVFVFGSVPLKTYLPDGDIDLTVIGNTSCGSTLIDDVYYILGSGEENGDAEFEVKDLEHIDAEVRLIKCTIGNIIVDISFNQTGGICAVSFLELVDRKVGKNHLFKRSIILIKGWSYYESRLLGAHHGLISTYALETLILYVFNLFHKSLHGPLEVLYRFLEYFSKFDWDKYCISLNGPVALSSLPNLIELVSLAVEGLNVPGDDLLFDKEFLENSVQKASAPPRNSDARCSKFRVKCLNIIDPLKECNNLGRSVNRANFHRIRTAFSFGAWKLGQILMLPPELIPDDIFAFFKNTLERNENGVRSDIDHVGAFHCQPFLGPSNRLLDGM…
	TaNTP6D	TraesCS4D02G171200	MAPGGGGALPAVMARDVPGPAAIPAAAMASAEVAAAEVVRRVQPTQASERRRAEVVDYARRIVGTALGCEVFVFGSVPLKTYLPDGDIDLTVIGNTSCGSTLIDDVYYILGSGEENGDAEFEVKDLEHIDAEVRLIKCTIGNIIVDISFNQTGGICAVSFLELVDRKVGKNHLFKRSIILIKGWCYYESRLLGAHHGLISTYALETLILYVFNLFHKYLHGPLEVLYRFLEYFSKFDWDKYCISLNGPVALSSLPNLIVEGLNVPGDDLLFDKEFLENSVEKASAPPRNSDARCSKFRVKCLNIIDPLKECNNLGRSVNRANFHRIRTAFSFGARKLGQILMLPPELIPDDIFAFFKNTLERNENGVRSDIDHVGAFHSQPFLGPSNQLLDGMSCMHMS…
	TaNTP7A	TraesCS4A02G311100	MATPAAAPPPFSDATSYSDSGSDGSGDSEEEASPMVWDSQDLRAQAERNEEQLLAAMSVDPGRLPALNDLLLEVYAVLRPKPVDYQQRNALVDVFNKMATRIFGNDNGFPVVQAFGSFTMDLFTPKSDLDLSVNFSADIEDQCPRKKKMKVVRKFAKVLYSLQRDGIYCGVLPVVSAKVPIVNVIDRGTGIECDITVENKDGMTRSMIVKLISSLDERFQILSYLVKTWAKIHDVNSPTAQTMSSMSIISLVAFHLQTRHPPILPAFSALLKDGSDFASVEKNISLFKGFGSANKESVAELFVTLMSKLLSVESLWEHGLCASNFEASWISKTWKKGVGNLSVEDFLDRSQNFARAVGKAQMQKICTCLVVCASNLTDFMKGHIDASKLKTRLFGRLNP…
	TaNTP7B	TraesCS4B02G003200	MDTPAAAPPPPPPFSDASDATSYSDSGSGSGSGGSGDSEEEASSRVWDSQDLRAQAERNEEQLLAAMSVDPARLPALNDVLLEVYAVLRPKPADYEQRNALVDVFSKMATRIFGNDNGFPVVQAFGSFTMDLFTPKSDLDLSVNFSAEIEDQCPRKKKMKVVRKFAKVLYSLQRDGIYCGVLPVVSAKVPIVNVIDRGTGIECDITVENKDGMTRSMIIKLISSLDERFQILSYLVKTWANIHGVNSPTAQTMSSMSIISLVAFHLQTRHPPILPAFSALLKDGSDFASVEKNISLFKGFGSTNKESVAELFVTLMNKLLSVESLWEHGLCASNFEASWISKTWKKGVGNLSVEDFLDRSQNFARAVGKTQMQKICTCLVVCASNLTDFMKGHIDASKL…
	TaNTP7D	TraesCS4D02G002900	MEWRAMATPAAASPPPPPPFSDATSYSDTDSGGSGDSEEEASSMVWDSQDLRGRAEHNEEQLLAAMSVDPGRFPALNDLLLEVYAVLRPKPTDYEQRNALVDVFSKMATRIFGNDNGFPVVQAFGSFTMDLFTPKSDLDLSVNFSAEIEDQCPRKKKMKVVRKFAKVLYSLQRDGIYCGVLPVVSAKVPIVNVIDRGTGIECDVTVENKDGMTRSMIIKLISSLDERFQILSYLVKTWAKIHDVNSPTAQTMSSMSIISLVAFHLQTRHPPILPAFSALLKDGSDFASVEKNISLFKGFGSANKESVAELFVTLMSKLLSVESLWEHGLCASNFEASWISKTWKKGVGNLSVEDFLDRSQNFARAVGKTQMQKICTCLVVCASNLTDFMKGHMDVSNLK…
	TaNTP8A	TraesCS4A02G194700	MVDIHECAVVLVQEPDHAAAAAANPDPSSISASAWRPFEDAAAAVVGRIQPSVSSEDRRAAVVHYVQRLIRCSVGCEVFPFGSVPLKTYLPDGDIDLTAFGSTSSDENLANEVRAVLESEELRKDAEFEVKDVQYIHAEVKLVKCLVQNIVVDISFNQIGGLCTLCFLEQVDERFGKKHLFKKSIMLIKAWCYYESRILGAHHGLISTYALEILVLYIFHLFHKSLDGPLAVLYRFLDYYSKFDWDNKGISLYGPVPLSSLPELVSEAPDTHDVDFLKREEFLKECAQRFTVPPRNFERNTRLFSRKFLNIVDPLKQNNNLGRSVSKGNFYRIRSAFDLGARKLGKILQVPINSAVPEVNQFFRNTLKRNHTMVRPDVQDIALDFNIERDNKGLDRNSF…
	TaNTP8B	TraesCS4B02G120600	MVDIHECAVVLVQEPDHAAAAANPDPSSISAHAWRPFEDAAAAVVGRIQPSVSSEDRRAAVVHYVQRLIRCSVGCEVFPFGSVPLKTYLPDGDIDLTAFGSTSSDENLANEVRAVLESEELRKGAEFEVKDVQYIHAEVKLVKCLVQNIVVDISFNQIGGLCTLCFLEQVDERFGKKYLFKKSIMLIKAWCYYESRILGAHHGLISTYALEILVLYIFHLFHKSLDGPLAVLYRFLDYYSKFDWDNKGISLYGPVPLSSLPELVSEAPDTHDVDFLKREEFLKECAQRFTVPPRNFERNTRLFSRKFLNIVDPLKQNNNLGRSVSKGNFYRIRSAFDLGARKLGKILQVPINSAVPEVNQFFRNTLKRNHTMVRPDVQDIALDFNVERDNKGCSPLDRN…
	TaNTP8D	TraesCS4D02G118600	MVDIHECAVVLVQEPDHAAAAANPDPSSISAHAWRPFEDAAAAVVGRIQPSVSSEDRRAAVVHYVQRLIRCSVGCEVFPFGSVPLKTYLPDGDIDLTAFGSTSSDENLANEVRAVLESEELRKDAEFEVKDVQYIHAEVKLVKCLVQNIVVDISFNQIGGLCTLCFLEQVDERFGKKHLFKKSIMLIKAWCYYESRILGAHHGLISTYALEILVLYIFHLFHKSLDGPLAVLYRFLDYYSKFDWDNKGISLYGPVPLSSLPELVSEAPDTHDVDFLKREEFLKECAQRFTVPPRNFERNTRLFSRKFLNIVDPLKQNNNLGRSVSKGNFYRIRSAFDLGARKLGKILQVPINSAVPEVNQFFRNTLKRNHTMVRPDVQDIALDFNVERDNKGCSPLDHN…
	TaNTP9A	TraesCS5A02G147600	MVGIDECSVALVPEVEHALANPDPSSISPDAWAPFEAAALGVMCRIQPTVASEGRRAAVVDYIQRLVKCSVGCSVFPFGSVPLKTYLPDGDIDLAAFGYTCSDESLANEVRAILESEERRKDAEFEIKDVQYINAEVKLVKCFVQNIVVDISFNQIGGLYTLCFLEQVDQRFEKTHLFKRSIVLIKAWCYYESRILGAHHGLISTYALETLVLYIFHLFHESLDGPLAVLYRFLDYYSKFDWDNRAISLHGPISLSSLPELVTDSPGIHDDCFLEREKFLRECAQMFTAPPRNNERNTRPFPRKFLNIVDPLKQSNNLGRSVSKGNFYRIRSAFDLGARKLGKILQVPANSIVDEVNQFFRSTLKRNLGRARPDVQGTAVNLNIERDNKGYPPLHSNPC…
	TaNTP9B	TraesCS5B02G146200	MVDIDECSVALVPELEHALANPNPSSISPDAWAPFEAAALGVMCRIQPTVASEGRRAAVVDYIQRLVKCSVGCSVFPFGSVPLKTYLPDGDIDLAAFGYTCSDESLANEVRAILESEERRKDAEFEIKDVQYINAEVKLVKCFVQNIVVDISFNQIGGLYTLCFLEQVNQRFEKTHLFKRSIVLIKAWCYYESRILGAHHGLISTYALETLVLYIFHLFHESLDGPLAVLYRFLDYYSKFDWDNRGISLHGPISLSSLPELATDPPGIHNDCFLEREEFLRECAQMFTAPPRNYERNTRPFPRKFLNIVDPLKQSNNLGRSVSKGNFYRIRSAFDLGARKLGKILQVPANSIVDEVNQFFRSTLKRNLGRVRPDVQGTAVNLNIERDNKGYPPLHSNPC…
	TaNTP9D	TraesCS5D02G145000	MVDIDECSVALVPELEHALANPDPSSIPPDAWAPFEAAALGVMCRIQPTVASEGRRAAVVDYIQRLVKCSVGCSVFPFGSVPLKTYLPDGDIDLAAFGYTCSDESLANEVRAILESEERREDAEFEIKDVQYINAEVKLVKCFVQNIVVDISFNQIGGLYTLCFLEQVDQRFEKTHLFKRSIVLIKAWCYYESRILGAHHGLISTYALETLVLYIFHLFHESLDGPLAVLYRFLDYYSKFDWDNRGISLHGPISLSSLPELVTDSSGIHDDCFLEREKFLRECAQMFTAPPRNNERNTRPFPRKFLNIVDPLKQSNNLGRSVSKGNFYRIRSAFDLGARKLGKILQVPASSIVDEVNQFFRSTLKRNLGRVRPDVQGTAVNLNIERDNKGYPPLHSNPC…
	TaNTP10A	TraesCS6A02G067000	MAGGDAKPLAGGAFLRFLLPAPKPEPTPPARLAPPHCLVAPAQPDPPPGALPDERLFIVAPTRPAWLPPQPRPQPQHPFSVPPARRVHPAAGAARNAGRFAAGRGGQARRRAGDFAGSRARAGPDRRKAGGGLAVKANGGEAGAGDRRAAAAARREKRVWVAVERKGASGGSDADDPAAVGGGYAGGDEAGGSVEGEEQLEPDDGDGRRLGEELEDSLLIAGDQECHDSDGGQQSSENTMSQSNQSRRLQIRTHTGWMECRHDIGTFAPGLLSIYESLKPSEDHMSKQSRLIDSLTKSVSKEWPNAQLHLYGSCANSFGTSHSDVDVCLEIDIGTGSEVELLLRLAEILRGDNFDSVEAITSARVPIVRMLDAGSGFSCDICINNLLAVANTKLLKDYA…
	TaNTP10Un	TraesCSU02G117200	MAGGDAKPLAGGAFLRFLLPSPKPEPTHPAPARLAPPHCLVAPPQPDPPPGALPDERLFIVAPTRPAWLPPQPRPPFPVPPARRVHPAAGAARNAGRFAAGRGGQARRRAGDFAGNRARAGPDRRKAGGGLAVKESGGEDRAGARLAAAAARREKRVWVAVERKGASGGSDADDQAAVGGGYAGGDEAGGSVEGEEQLEPDDGDGRRLGEELEDSLLIAGDQECHDSDGGQQSSENTMSQSNQSRRLQIRTHTGWMECRHDIGTFASSLLSIYESLKPSEEHMSKQSRLIDSLTKSVTKEWPNAQLHLYGSCANSFGTSHSDVDVCLEIEIGTGSEVELLLRLAEILRGDNFDSVEAITSARVPIVRMLDAGSDFSCDICINNLLAVANTKLLKDYAQI…
	TaNTP11A	TraesCS7A02G280800	MASVTVTPLSAPEPEPSARPDNLPRPSVAISWDTQALCKHAETCELGSEAFLIDPALLPTLEGLLLETYAMLRPKPVEYEQRRTMIDVFNKIAKDIFGKKDDFPVVEPFGSFTMDLFTTKSDLDLSVNFSNDMDGQFARKDKISVIRKFAKVLHKHQSRGRCYGVLPVLSAIVPVLKVTDKGTGVECDISVENKDGMSRSMIFKLVSSIDERFQILCYLIKFWAKTHDVNCPKDRTMSSMAIISLVAFHLQTRHPPILPAFSGLLKDGADFASVQRNVVLFKGFGSTNKESVAELFVSLMSKLLAVKDLWEQGLCASNFDGFWISKTWNRGIGNLSVEDFLDRSQNFARSVGKVEMQNICECLKDTVSKLTDFFRGKIDAPTLKILIFGALNQDVPVSH…
	TaNTP11B	TraesCS7B02G180400	MALVTVTPLSAPEPEPSARPDNLPRPSVAISWDTQALCKHAETCELGSEAFLIDPALLPTLEGLLLETYAMLRPKPVEYEQRRTMIDVFNKIAKDIFGKKDDFPVVEPFGSFTMDLFTTKSDLDLSVNFSNDMDGQFARKDKISVIRKFAKVLHKHQSRGRCYGVLPVLSAIVPVLKVTDKGTGVECDISVENKDGMSRSMIFKLVSSIDERFQILCYLMKFWAKTHDVNCPKDRTMSSMAIISLVAFHLQTRHPPILPAFSGLLKDGADFASVQRNVVLFKGFGSTNKESVAELFVSLMSKLLAVKDLWEQGLCASNFDGFWISKTWNRGIGNLSVEDFLDRSQNFARSVGKVEMQNICECLKDTVSKLTDFFRGKIDAPTLKILIFGALNQDVPVSH…
	TaNTP11D	TraesCS7D02G279400	MASVTVTPLSAPEPEPSARPDNLPRPSVAISWDTQALCKHAETCELGSEAFLIDPALLPTLEGLLLETYAMLRPKPVEYEQRRTMIDVFNKIAKDIFGKKDDFPVVEPFGSFTMDLFTTKSDLDLSVNFSNDMDGQFARKDKISVIRKFAKVLHKHQSRGRCYGVLPVLSAIVPVLKVTDKGTGVECDISVENKDGMSRSMIFKLVSSIDERFQILCYLMKFWAKTHDVNCPKDRTMSSMAIISLVAFHLQTRHPPILPAFSGLLKDGADFASVQRNVVLFKGFGSTNKESVAELFVSLMSKLLAVKDLWEQGLCASNFDGFWISKTWNRGIGNLSVEDFLDRSQNFARSVGKVEMQNICECLKDTVSKLTDFFRGKIDALTLKILIFGALNQDVPVSH…
	TaNTP12A	TraesCS7A02G471100	MIRERYLPFPSITIVFHQVRCAIFKTLASMNNKITLQGRYLPFSSITVVFHQVRRAIFRTLTSTNNKITLQSYQINETTHNSDFCFAQEEEPAKNHHCPACLTGWDQTRQKHGRRTTESDPKEKRKKNHTHILKRCGAVAPPHSRVPTGHRDTDTHTPRLRPTMAAASAAALASPRTARQLVDALTAHLSLYHAANPSSPSPSPSPSPSPTPRAAILRWLAALPPPARAAACTALLPPPAAAALLSMLRRLRLRGHSSFFVLADPAPTDPSSPTVLSRLSRGLLARAAAASRVHELLFARALLFTATPASHRPDAITLAEPLLADLDAFVAAMDEISGGAFLRAGDGEVDLAALASEEFPELPWLKAKGYYVIEEFVANWVEIALRMSWAAAAAGGGAG…
	TaNTP12B	TraesCS7B02G373100	MDEISGGAFLRAGDGEVDLAALASEEFPELPWLKAKGYYVIEEFVANWVEIALRMSWAAAAAGGGVGGKKAVRVGRCVKEKAGLASTAFWREKGYVDWWMRLEPRVRARITGAFFGKSAKALANEIEGSDVASSDSGSFLADSMYGSTRQSFFRKNQPGCGDVASILSCKKKPAFAKELKRLLVLQEIVCLKSNITYCGGDAIFLTSLMSAGTVADNILMRLRRLLMVVSTESIKLELIGDGASNNPKKNVEKTSVGSRKGKKKSSSSKKLAASSKSSKDNGGSSTETRNSRIVSKSNQQTPSVRCTINGPASEETPCKEIAPIPKAEQAIRLADCNNQCNKKKNKRKGKAKLSDLLRAENPGPGKLKTAVAHVATEAFHKSPEAVDAPLCVPSHAHIS…
	TaNTP12D	TraesCS7D02G458500	MPTISKSHTNSSSLQANEIEGSDVASSDSGSFLADSLYGSTRQSFFRKNQPGCGDVASILSCKKKPAFAKELKRLLVLQEIVCLKSNITCCGGDAIFLTSLMSAGTVADNILMRLRRLLMVVSMESINLELIGDGASNNPKKNVEKTSVGSRKGKKKSSSSKKLAASSKSSKDNGCSSTETRNSRIVSKSSQQTPSVRCTIIGPASEGTPCKEIAPVPKAEQAIRLADCNNQCNKKKNKRKGKAKLSDLMRAENPGPGKLKTAVAHVATEALHKSAEAVDAPLRVPSHVNTSSNDIPEAVGCSESSSIFDGTEEKGIKSSRKLEDTLCSSMVISSVTTECCQSAQKPANFSVNEQSPSHTSLNESMVQPSLCSPSSSDNVLSGNPCRNSADSLVRSAQD…
